# Supplementary material for: Design, microwave-assisted synthesis, bioactivity and SAR of novel substituted 2-phenyl-2-cyclohexanedione enol ester derivatives
Source: RSC Adv. 2018 May 29;8(35):19883–93. doi: 10.1039/c8ra02647e (PMC9080744; doi:10.1039/c8ra02647e)
Supplement: RA-008-C8RA02647E-s002 [file RA-008-C8RA02647E-s002.cif]

# Electronic Supplementary Material (ESI) for RSC Advances.
# This journal is © The Royal Society of Chemistry 2018

####################################################################### 
# 
# This file contains crystal structure data downloaded from the 
# Cambridge Structural Database (CSD) hosted by the Cambridge 
# Crystallographic Data Centre (CCDC).
# 
# Full information about CCDC data access policies and citation 
# guidelines are available at http://www.ccdc.cam.ac.uk/access/V1 
# 
# Audit and citation data items may have been added by the CCDC. 
# Please retain this information to preserve the provenance of 
# this file and to allow appropriate attribution of the data. 
# 
#######################################################################

data_yf
_database_code_depnum_ccdc_archive 'CCDC 1588796'
_audit_update_record             
;
2017-12-03 deposited with the CCDC.
2018-05-18 downloaded from the CCDC.
;

_audit_creation_method           SHELXL-97
_chemical_name_systematic        
; 
 ? 
;
_chemical_name_common            ?
_chemical_melting_point          ?
_chemical_formula_moiety         'C21 H20 O3'
_chemical_formula_sum            'C21 H20 O3'
_chemical_formula_weight         320.37

loop_
_atom_type_symbol
_atom_type_description
_atom_type_scat_dispersion_real
_atom_type_scat_dispersion_imag
_atom_type_scat_source
C C 0.0033 0.0016 'International Tables Vol C Tables 4.2.6.8 and 6.1.1.4'
H H 0.0000 0.0000 'International Tables Vol C Tables 4.2.6.8 and 6.1.1.4'
O O 0.0106 0.0060 'International Tables Vol C Tables 4.2.6.8 and 6.1.1.4'

_symmetry_cell_setting           triclinic
_symmetry_space_group_name_H-M   'P -1'
_symmetry_space_group_name_Hall  '-P 1'

loop_
_symmetry_equiv_pos_as_xyz
'x, y, z'
'-x, -y, -z'

_cell_length_a                   8.2375(16)
_cell_length_b                   8.9686(18)
_cell_length_c                   12.966(3)
_cell_angle_alpha                89.29(3)
_cell_angle_beta                 79.51(3)
_cell_angle_gamma                69.14(3)
_cell_volume                     878.8(3)
_cell_formula_units_Z            2
_cell_measurement_temperature    293(2)
_cell_measurement_reflns_used    6103
_cell_measurement_theta_min      3.13
_cell_measurement_theta_max      24.54

_exptl_crystal_description       block
_exptl_crystal_colour            colorless
_exptl_crystal_size_max          0.54
_exptl_crystal_size_mid          0.31
_exptl_crystal_size_min          0.28
_exptl_crystal_density_meas      ?
_exptl_crystal_density_diffrn    1.211
_exptl_crystal_density_method    'not measured'
_exptl_crystal_F_000             340
_exptl_absorpt_coefficient_mu    0.080
_exptl_absorpt_correction_type   Multi-scan
_exptl_absorpt_correction_T_min  0.9579
_exptl_absorpt_correction_T_max  0.9783
_exptl_absorpt_process_details   'ABSCOR (Higashi, 1995)'

_exptl_special_details           
; 
 ? 
;

_diffrn_ambient_temperature      293(2)
_diffrn_radiation_wavelength     0.71073
_diffrn_radiation_type           MoK\a
_diffrn_radiation_source         'fine-focus sealed tube'
_diffrn_radiation_monochromator  graphite
_diffrn_measurement_device_type  'Rigaku RAXIS-RAPID'
_diffrn_measurement_method       '\w scan'
_diffrn_detector_area_resol_mean ?
_diffrn_standards_number         0
_diffrn_standards_interval_count 0
_diffrn_standards_interval_time  0
_diffrn_standards_decay_%        0
_diffrn_reflns_number            6888
_diffrn_reflns_av_R_equivalents  0.0233
_diffrn_reflns_av_sigmaI/netI    0.0262
_diffrn_reflns_limit_h_min       -9
_diffrn_reflns_limit_h_max       9
_diffrn_reflns_limit_k_min       -10
_diffrn_reflns_limit_k_max       10
_diffrn_reflns_limit_l_min       -15
_diffrn_reflns_limit_l_max       15
_diffrn_reflns_theta_min         3.14
_diffrn_reflns_theta_max         25.00
_reflns_number_total             3054
_reflns_number_gt                2184
_reflns_threshold_expression     >2sigma(I)

_computing_data_collection       'RAPID-AUTO (Rigaku Corporation, 1998)'
_computing_cell_refinement       RAPID-AUTO
_computing_data_reduction        
'CrystalStructure (Rigaku/MSC and Rigaku Corporation, 2002)'
_computing_structure_solution    'SHELXS-97 (Sheldrick, 2008)'
_computing_structure_refinement  'SHELXL-97 (Sheldrick, 2008)'
_computing_molecular_graphics    'SHELXTL (Sheldrick, 2008)'
_computing_publication_material  SHELXL-97

_refine_special_details          
; 
omit -2 50
 Refinement of F^2^ against ALL reflections.  The weighted R-factor wR and 
 goodness of fit S are based on F^2^, conventional R-factors R are based 
 on F, with F set to zero for negative F^2^. The threshold expression of 
 F^2^ > 2sigma(F^2^) is used only for calculating R-factors(gt) etc. and is 
 not relevant to the choice of reflections for refinement.  R-factors based 
 on F^2^ are statistically about twice as large as those based on F, and R- 
 factors based on ALL data will be even larger. 
;

_refine_ls_structure_factor_coef Fsqd
_refine_ls_matrix_type           full
_refine_ls_weighting_scheme      calc
_refine_ls_weighting_details     
'calc w=1/[\s^2^(Fo^2^)+(0.0666P)^2^+0.0835P] where P=(Fo^2^+2Fc^2^)/3'
_atom_sites_solution_primary     direct
_atom_sites_solution_secondary   difmap
_atom_sites_solution_hydrogens   geom
_refine_ls_hydrogen_treatment    mixed
_refine_ls_extinction_method     SHELXL
_refine_ls_extinction_coef       0.038(6)
_refine_ls_extinction_expression Fc^*^=kFc[1+0.001xFc^2^\l^3^/sin(2\q)]^-1/4^
_refine_ls_number_reflns         3054
_refine_ls_number_parameters     220
_refine_ls_number_restraints     0
_refine_ls_R_factor_all          0.0577
_refine_ls_R_factor_gt           0.0403
_refine_ls_wR_factor_ref         0.1266
_refine_ls_wR_factor_gt          0.1111
_refine_ls_goodness_of_fit_ref   1.051
_refine_ls_restrained_S_all      1.051
_refine_ls_shift/su_max          0.000
_refine_ls_shift/su_mean         0.000

loop_
_atom_site_label
_atom_site_type_symbol
_atom_site_fract_x
_atom_site_fract_y
_atom_site_fract_z
_atom_site_U_iso_or_equiv
_atom_site_adp_type
_atom_site_occupancy
_atom_site_symmetry_multiplicity
_atom_site_calc_flag
_atom_site_refinement_flags
_atom_site_disorder_assembly
_atom_site_disorder_group
C1 C 0.5013(2) 0.4394(2) 0.36867(15) 0.0608(5) Uani 1 1 d . . .
H1 H 0.4335 0.4548 0.4360 0.073 Uiso 1 1 calc R . .
C2 C 0.6761(3) 0.3381(2) 0.35149(18) 0.0723(6) Uani 1 1 d . . .
H2 H 0.7245 0.2851 0.4071 0.087 Uiso 1 1 calc R . .
C3 C 0.7782(2) 0.3152(2) 0.25369(18) 0.0689(5) Uani 1 1 d . . .
H3 H 0.8959 0.2467 0.2423 0.083 Uiso 1 1 calc R . .
C4 C 0.7068(3) 0.3935(2) 0.17248(17) 0.0703(5) Uani 1 1 d . . .
H4 H 0.7763 0.3787 0.1056 0.084 Uiso 1 1 calc R . .
C5 C 0.5308(2) 0.4951(2) 0.18911(14) 0.0603(5) Uani 1 1 d . . .
H5 H 0.4835 0.5481 0.1332 0.072 Uiso 1 1 calc R . .
C6 C 0.4258(2) 0.51814(17) 0.28733(13) 0.0477(4) Uani 1 1 d . . .
C7 C 0.2354(2) 0.62267(17) 0.30615(12) 0.0476(4) Uani 1 1 d . . .
C8 C 0.1764(2) 0.78426(18) 0.35789(13) 0.0500(4) Uani 1 1 d . . .
C9 C -0.0108(2) 0.89189(18) 0.35772(14) 0.0543(4) Uani 1 1 d . . .
H9A H -0.0165 0.9393 0.2902 0.065 Uiso 1 1 calc R . .
H9B H -0.0450 0.9778 0.4111 0.065 Uiso 1 1 calc R . .
C10 C -0.1424(2) 0.8064(2) 0.37808(15) 0.0589(5) Uani 1 1 d . . .
C11 C -0.0809(2) 0.6669(2) 0.29701(18) 0.0719(6) Uani 1 1 d . . .
H11A H -0.1437 0.5953 0.3196 0.086 Uiso 1 1 calc R . .
H11B H -0.1118 0.7073 0.2307 0.086 Uiso 1 1 calc R . .
C12 C 0.1122(2) 0.57508(18) 0.28009(14) 0.0544(4) Uani 1 1 d . . .
C13 C -0.1477(3) 0.7477(3) 0.48927(19) 0.0898(7) Uani 1 1 d . . .
H13A H -0.0323 0.6751 0.4956 0.135 Uiso 1 1 calc R . .
H13B H -0.2307 0.6938 0.5031 0.135 Uiso 1 1 calc R . .
H13C H -0.1836 0.8372 0.5390 0.135 Uiso 1 1 calc R . .
C14 C -0.3263(2) 0.9212(3) 0.3668(2) 0.0870(7) Uani 1 1 d . . .
H14A H -0.3643 1.0102 0.4171 0.131 Uiso 1 1 calc R . .
H14B H -0.4084 0.8662 0.3791 0.131 Uiso 1 1 calc R . .
H14C H -0.3216 0.9590 0.2971 0.131 Uiso 1 1 calc R . .
C15 C 0.1765(2) 0.3950(2) 0.13539(14) 0.0563(4) Uani 1 1 d . . .
C16 C 0.2237(2) 0.22423(19) 0.10474(13) 0.0530(4) Uani 1 1 d . . .
C17 C 0.1850(3) 0.1872(2) 0.01154(16) 0.0729(6) Uani 1 1 d . . .
H17 H 0.1326 0.2679 -0.0308 0.088 Uiso 1 1 calc R . .
C18 C 0.2251(3) 0.0288(3) -0.01829(19) 0.0898(7) Uani 1 1 d . . .
H18 H 0.1964 0.0029 -0.0801 0.108 Uiso 1 1 calc R . .
C19 C 0.3066(3) -0.0900(3) 0.0425(2) 0.0873(7) Uani 1 1 d . . .
H19 H 0.3354 -0.1964 0.0210 0.105 Uiso 1 1 calc R . .
C20 C 0.3456(3) -0.0536(2) 0.13409(18) 0.0779(6) Uani 1 1 d . . .
H20 H 0.4014 -0.1349 0.1750 0.094 Uiso 1 1 calc R . .
C21 C 0.3026(2) 0.1038(2) 0.16659(15) 0.0633(5) Uani 1 1 d . . .
H21 H 0.3268 0.1288 0.2302 0.076 Uiso 1 1 calc R . .
O1 O 0.27692(16) 0.82697(14) 0.39689(12) 0.0723(4) Uani 1 1 d . . .
O2 O 0.16430(15) 0.41701(12) 0.23982(10) 0.0589(3) Uani 1 1 d . . .
O3 O 0.1492(2) 0.50314(16) 0.07850(11) 0.0856(5) Uani 1 1 d . . .

loop_
_atom_site_aniso_label
_atom_site_aniso_U_11
_atom_site_aniso_U_22
_atom_site_aniso_U_33
_atom_site_aniso_U_23
_atom_site_aniso_U_13
_atom_site_aniso_U_12
C1 0.0554(10) 0.0637(11) 0.0590(11) 0.0085(8) -0.0072(8) -0.0182(9)
C2 0.0584(11) 0.0642(11) 0.0919(16) 0.0197(10) -0.0234(11) -0.0152(9)
C3 0.0461(10) 0.0507(10) 0.1007(17) -0.0003(10) -0.0042(10) -0.0112(8)
C4 0.0600(11) 0.0635(11) 0.0745(14) -0.0112(10) 0.0137(10) -0.0192(9)
C5 0.0606(11) 0.0563(10) 0.0552(11) -0.0004(8) -0.0025(8) -0.0144(8)
C6 0.0492(9) 0.0393(7) 0.0526(10) -0.0031(7) -0.0050(7) -0.0156(7)
C7 0.0477(9) 0.0433(8) 0.0479(9) -0.0031(7) -0.0055(7) -0.0132(7)
C8 0.0507(9) 0.0460(8) 0.0525(10) -0.0031(7) -0.0029(7) -0.0196(7)
C9 0.0511(9) 0.0441(8) 0.0628(11) -0.0058(7) -0.0047(8) -0.0139(7)
C10 0.0471(9) 0.0518(9) 0.0733(12) -0.0125(8) 0.0005(8) -0.0178(8)
C11 0.0517(10) 0.0611(11) 0.0998(16) -0.0236(10) -0.0174(10) -0.0143(9)
C12 0.0550(10) 0.0435(8) 0.0600(11) -0.0126(7) -0.0107(8) -0.0116(7)
C13 0.0894(15) 0.0844(14) 0.0888(17) 0.0017(12) 0.0176(12) -0.0395(12)
C14 0.0469(10) 0.0725(13) 0.130(2) -0.0250(13) -0.0062(11) -0.0122(9)
C15 0.0515(9) 0.0543(10) 0.0575(11) -0.0082(8) -0.0071(8) -0.0136(8)
C16 0.0441(8) 0.0513(9) 0.0552(10) -0.0139(7) 0.0011(7) -0.0114(7)
C17 0.0775(13) 0.0668(11) 0.0631(12) -0.0170(9) -0.0110(10) -0.0128(10)
C18 0.1054(17) 0.0813(15) 0.0767(15) -0.0336(12) -0.0121(13) -0.0276(13)
C19 0.0991(17) 0.0564(11) 0.0940(18) -0.0235(12) 0.0065(13) -0.0243(11)
C20 0.0853(14) 0.0525(10) 0.0804(15) -0.0083(10) 0.0027(11) -0.0148(10)
C21 0.0614(11) 0.0545(10) 0.0646(12) -0.0084(8) -0.0027(9) -0.0135(8)
O1 0.0598(7) 0.0599(7) 0.1000(11) -0.0196(7) -0.0176(7) -0.0230(6)
O2 0.0659(7) 0.0465(6) 0.0611(8) -0.0127(5) -0.0157(6) -0.0141(5)
O3 0.1198(12) 0.0576(8) 0.0688(9) 0.0008(7) -0.0191(8) -0.0185(8)

_geom_special_details            
; 
 All esds (except the esd in the dihedral angle between two l.s. planes) 
 are estimated using the full covariance matrix.  The cell esds are taken 
 into account individually in the estimation of esds in distances, angles 
 and torsion angles; correlations between esds in cell parameters are only 
 used when they are defined by crystal symmetry.  An approximate (isotropic) 
 treatment of cell esds is used for estimating esds involving l.s. planes. 
;

loop_
_geom_bond_atom_site_label_1
_geom_bond_atom_site_label_2
_geom_bond_distance
_geom_bond_site_symmetry_2
_geom_bond_publ_flag
C1 C2 1.380(3) . ?
C1 C6 1.381(2) . ?
C1 H1 0.9300 . ?
C2 C3 1.361(3) . ?
C2 H2 0.9300 . ?
C3 C4 1.364(3) . ?
C3 H3 0.9300 . ?
C4 C5 1.389(2) . ?
C4 H4 0.9300 . ?
C5 C6 1.375(2) . ?
C5 H5 0.9300 . ?
C6 C7 1.489(2) . ?
C7 C12 1.328(2) . ?
C7 C8 1.480(2) . ?
C8 O1 1.2133(19) . ?
C8 C9 1.500(2) . ?
C9 C10 1.521(2) . ?
C9 H9A 0.9700 . ?
C9 H9B 0.9700 . ?
C10 C11 1.522(2) . ?
C10 C13 1.527(3) . ?
C10 C14 1.531(2) . ?
C11 C12 1.484(2) . ?
C11 H11A 0.9700 . ?
C11 H11B 0.9700 . ?
C12 O2 1.4036(19) . ?
C13 H13A 0.9600 . ?
C13 H13B 0.9600 . ?
C13 H13C 0.9600 . ?
C14 H14A 0.9600 . ?
C14 H14B 0.9600 . ?
C14 H14C 0.9600 . ?
C15 O3 1.193(2) . ?
C15 O2 1.351(2) . ?
C15 C16 1.480(2) . ?
C16 C17 1.377(3) . ?
C16 C21 1.379(2) . ?
C17 C18 1.382(3) . ?
C17 H17 0.9300 . ?
C18 C19 1.368(3) . ?
C18 H18 0.9300 . ?
C19 C20 1.358(3) . ?
C19 H19 0.9300 . ?
C20 C21 1.379(3) . ?
C20 H20 0.9300 . ?
C21 H21 0.9300 . ?

loop_
_geom_angle_atom_site_label_1
_geom_angle_atom_site_label_2
_geom_angle_atom_site_label_3
_geom_angle
_geom_angle_site_symmetry_1
_geom_angle_site_symmetry_3
_geom_angle_publ_flag
C2 C1 C6 120.98(18) . . ?
C2 C1 H1 119.5 . . ?
C6 C1 H1 119.5 . . ?
C3 C2 C1 120.38(18) . . ?
C3 C2 H2 119.8 . . ?
C1 C2 H2 119.8 . . ?
C2 C3 C4 119.58(17) . . ?
C2 C3 H3 120.2 . . ?
C4 C3 H3 120.2 . . ?
C3 C4 C5 120.34(19) . . ?
C3 C4 H4 119.8 . . ?
C5 C4 H4 119.8 . . ?
C6 C5 C4 120.69(17) . . ?
C6 C5 H5 119.7 . . ?
C4 C5 H5 119.7 . . ?
C5 C6 C1 118.01(15) . . ?
C5 C6 C7 121.53(15) . . ?
C1 C6 C7 120.46(15) . . ?
C12 C7 C8 117.42(14) . . ?
C12 C7 C6 122.24(14) . . ?
C8 C7 C6 120.32(14) . . ?
O1 C8 C7 120.87(15) . . ?
O1 C8 C9 122.22(14) . . ?
C7 C8 C9 116.90(14) . . ?
C8 C9 C10 113.46(13) . . ?
C8 C9 H9A 108.9 . . ?
C10 C9 H9A 108.9 . . ?
C8 C9 H9B 108.9 . . ?
C10 C9 H9B 108.9 . . ?
H9A C9 H9B 107.7 . . ?
C9 C10 C11 108.01(15) . . ?
C9 C10 C13 108.73(16) . . ?
C11 C10 C13 110.86(17) . . ?
C9 C10 C14 109.90(15) . . ?
C11 C10 C14 109.43(16) . . ?
C13 C10 C14 109.89(18) . . ?
C12 C11 C10 113.44(15) . . ?
C12 C11 H11A 108.9 . . ?
C10 C11 H11A 108.9 . . ?
C12 C11 H11B 108.9 . . ?
C10 C11 H11B 108.9 . . ?
H11A C11 H11B 107.7 . . ?
C7 C12 O2 117.88(14) . . ?
C7 C12 C11 127.01(15) . . ?
O2 C12 C11 114.90(14) . . ?
C10 C13 H13A 109.5 . . ?
C10 C13 H13B 109.5 . . ?
H13A C13 H13B 109.5 . . ?
C10 C13 H13C 109.5 . . ?
H13A C13 H13C 109.5 . . ?
H13B C13 H13C 109.5 . . ?
C10 C14 H14A 109.5 . . ?
C10 C14 H14B 109.5 . . ?
H14A C14 H14B 109.5 . . ?
C10 C14 H14C 109.5 . . ?
H14A C14 H14C 109.5 . . ?
H14B C14 H14C 109.5 . . ?
O3 C15 O2 122.39(16) . . ?
O3 C15 C16 126.48(17) . . ?
O2 C15 C16 111.13(15) . . ?
C17 C16 C21 119.99(17) . . ?
C17 C16 C15 117.92(17) . . ?
C21 C16 C15 122.09(16) . . ?
C16 C17 C18 119.2(2) . . ?
C16 C17 H17 120.4 . . ?
C18 C17 H17 120.4 . . ?
C19 C18 C17 120.4(2) . . ?
C19 C18 H18 119.8 . . ?
C17 C18 H18 119.8 . . ?
C20 C19 C18 120.3(2) . . ?
C20 C19 H19 119.8 . . ?
C18 C19 H19 119.8 . . ?
C19 C20 C21 120.1(2) . . ?
C19 C20 H20 119.9 . . ?
C21 C20 H20 119.9 . . ?
C16 C21 C20 119.90(19) . . ?
C16 C21 H21 120.1 . . ?
C20 C21 H21 120.1 . . ?
C15 O2 C12 116.92(13) . . ?

loop_
_geom_torsion_atom_site_label_1
_geom_torsion_atom_site_label_2
_geom_torsion_atom_site_label_3
_geom_torsion_atom_site_label_4
_geom_torsion
_geom_torsion_site_symmetry_1
_geom_torsion_site_symmetry_2
_geom_torsion_site_symmetry_3
_geom_torsion_site_symmetry_4
_geom_torsion_publ_flag
C6 C1 C2 C3 0.7(3) . . . . ?
C1 C2 C3 C4 0.1(3) . . . . ?
C2 C3 C4 C5 -0.4(3) . . . . ?
C3 C4 C5 C6 -0.2(3) . . . . ?
C4 C5 C6 C1 1.0(3) . . . . ?
C4 C5 C6 C7 -178.10(16) . . . . ?
C2 C1 C6 C5 -1.3(3) . . . . ?
C2 C1 C6 C7 177.84(16) . . . . ?
C5 C6 C7 C12 77.6(2) . . . . ?
C1 C6 C7 C12 -101.5(2) . . . . ?
C5 C6 C7 C8 -103.97(19) . . . . ?
C1 C6 C7 C8 77.0(2) . . . . ?
C12 C7 C8 O1 169.62(17) . . . . ?
C6 C7 C8 O1 -8.9(2) . . . . ?
C12 C7 C8 C9 -11.5(2) . . . . ?
C6 C7 C8 C9 170.02(14) . . . . ?
O1 C8 C9 C10 -140.39(17) . . . . ?
C7 C8 C9 C10 40.7(2) . . . . ?
C8 C9 C10 C11 -55.6(2) . . . . ?
C8 C9 C10 C13 64.72(19) . . . . ?
C8 C9 C10 C14 -174.96(16) . . . . ?
C9 C10 C11 C12 43.6(2) . . . . ?
C13 C10 C11 C12 -75.4(2) . . . . ?
C14 C10 C11 C12 163.21(17) . . . . ?
C8 C7 C12 O2 -174.30(14) . . . . ?
C6 C7 C12 O2 4.2(3) . . . . ?
C8 C7 C12 C11 0.1(3) . . . . ?
C6 C7 C12 C11 178.58(17) . . . . ?
C10 C11 C12 C7 -17.9(3) . . . . ?
C10 C11 C12 O2 156.69(17) . . . . ?
O3 C15 C16 C17 -20.1(3) . . . . ?
O2 C15 C16 C17 158.92(16) . . . . ?
O3 C15 C16 C21 160.44(19) . . . . ?
O2 C15 C16 C21 -20.5(2) . . . . ?
C21 C16 C17 C18 0.5(3) . . . . ?
C15 C16 C17 C18 -179.00(18) . . . . ?
C16 C17 C18 C19 -1.8(3) . . . . ?
C17 C18 C19 C20 1.4(4) . . . . ?
C18 C19 C20 C21 0.2(4) . . . . ?
C17 C16 C21 C20 1.2(3) . . . . ?
C15 C16 C21 C20 -179.37(17) . . . . ?
C19 C20 C21 C16 -1.5(3) . . . . ?
O3 C15 O2 C12 1.9(2) . . . . ?
C16 C15 O2 C12 -177.14(13) . . . . ?
C7 C12 O2 C15 -105.09(18) . . . . ?
C11 C12 O2 C15 79.8(2) . . . . ?

_diffrn_measured_fraction_theta_max 0.986
_diffrn_reflns_theta_full        25.00
_diffrn_measured_fraction_theta_full 0.986
_refine_diff_density_max         0.141
_refine_diff_density_min         -0.134
_refine_diff_density_rms         0.029
